# Supplementary material for: Parental Factors Associated with Child or Adolescent Medication Adherence: A Systematic Review
Source: Healthcare (Basel). 2023 Feb 8;11(4):501. doi: 10.3390/healthcare11040501 (PMC9957533; doi:10.3390/healthcare11040501)
Supplement: Supplementary file 1 [file healthcare-11-00501-s001.zip]

Archive with 1 entries (1 files):
- healthcare-2096001-supplementary.pdf
